# Supplementary material for: Venom Ex Machina? Exploring the Potential of Cell-Free Protein Production for Venom Biodiscovery
Source: Int J Mol Sci. 2024 Jul 29;25(15):8286. doi: 10.3390/ijms25158286 (PMC11311792; doi:10.3390/ijms25158286)
Supplement: Supplementary file 1 [file ijms-25-08286-s001.zip]

Archive with 2 entries (1 files):
- supplementary files/
- supplementary files/Paas_et_al_2024_supplements.xlsx
