# Supplementary material for: Venom Ex Machina? Exploring the Potential of Cell-Free Protein Production for Venom Biodiscovery
Source: Int J Mol Sci. 2024 Jul 29;25(15):8286. doi: 10.3390/ijms25158286 (PMC11311792; doi:10.3390/ijms25158286)
Supplement: Supplementary file 1 [file ijms-25-08286-s001.zip › supplementary files/Paas_et_al_2024_supplements.xlsx]

## Sheet: Table S1
Table S1: Complete overview of all tested toxins for cell-free production including all metadata.
Toxin group	Toxin name	UniProt ID or Source	Source organism	Size [kDa]	amino acid sequence	final gene fragment including 5' UTR and 3' UTR
Cysteine-rich neurotoxins	U-Asilidin(1)-Mar1a	P0DQI8	Machimus arthriticus (Robber fly)	3.1	QDCSPEGAQCVRDSECCYNECIDSLCQP	GCGAATTAATACGACTCACTATAGGGCTTAAGTATAAGGAGGAAAAAATATGCAGGATTGCAGCCCGGAAGGCGCGCAGTGCGTGCGCGATAGCGAATGCTGCTATAACGAATGCATTGATAGCCTGTGCCAGCCGTAACTAGCATAACCCCTCTCTAAACGGAGGGGTTT
Cysteine-rich neurotoxins	U-Asilidin(1)-Eru1a	P0DQJ1	Eutolmus rufibarbis (Robber fly)	3.1	QDCSPEGARCVHDSECCFNECIDSLCQP	GCGAATTAATACGACTCACTATAGGGCTTAAGTATAAGGAGGAAAAAATATGCAGGATTGCAGCCCGGAAGGCGCGCGCTGCGTGCATGATAGCGAATGCTGCTTTAACGAATGCATTGATAGCCTGTGCCAGCCGTAACTAGCATAACCCCTCTCTAAACGGAGGGGTTT
Cysteine-rich neurotoxins	Delta-miturgitoxin-Cp1a	C0HKG7	Cheiracanthium punctorium (Spider)	15.1	GKTCIERNKECTNDRHGCCRGKIFKDKCTCVKNGKTEKCVCTQKKWAKIIESYIGDIPALPKPVDDKCVPKHADCSKRKDDCCKGGIFKYQCKCYDMYDDDGEKTDLCGCVSPVEHQAIEGALRIAKKLIGDRW	GCGAATTAATACGACTCACTATAGGGCTTAAGTATAAGGAGGAAAAAATATGGGTAAAACCTGCATTGAACGCAATAAAGAATGCACCAATGATCGTCATGGTTGTTGTCGTGGCAAAATCTTCAAAGATAAATGCACGTGCGTGAAAAACGGCAAAACCGAAAAATGTGTTTGCACCCAGAAAAAATGGGCCAAAATCATCGAAAGCTATATCGGTGATATTCCGGCACTGCCGAAACCGGTTGATGATAAATGTGTTCCGAAACATGCAGATTGCAGCAAACGTAAAGATGATTGTTGCAAAGGTGGCATCTTCAAATATCAGTGCAAATGCTATGATATGTATGATGACGATGGCGAGAAAACCGATCTGTGTGGTTGTGTTAGTCCGGTTGAACA…
Cysteine-rich neurotoxins	Omega Hexatoxin Hi1a	P0C2L5	Hadronyche infensa (Spider)	3.9	STCTPTDQPCPYHESCCSGSCTYKANENGNQVKRCD	GCGAATTAATACGACTCACTATAGGGCTTAAGTATAAGGAGGAAAAAATATGAGCACCTGCACCCCGACCGATCAGCCGTGCCCGTATCATGAAAGCTGCTGCAGCGGCAGCTGCACCTATAAAGCGAACGAAAACGGCAACCAGGTGAAACGCTGCGATTAACTAGCATAACCCCTCTCTAAACGGAGGGGTTT
Cysteine-rich neurotoxins	Omega-theraphotoxin-Cc1a	D5J6X1	Pelinobius muticus (Spider)	4.3	GVDKEGCKYMFGSCGKSDDCCPKLACKRTFNYCAWDGSV	GCGAATTAATACGACTCACTATAGGGCTTAAGTATAAGGAGGAAAAAATATGGGTGTGGATAAAGAAGGCTGCAAATACATGTTTGGTAGCTGCGGTAAAAGTGATGATTGTTGTCCGAAACTGGCATGTAAACGCACCTTTAACTATTGTGCATGGGATGGTAGCGTTTAACTAGCATAACCCCTCTCTAAACGGAGGGGTTT
Cysteine-rich neurotoxins	U11-pisautoxin-Dm1a	S5MK94	Dolomedes mizhoanus (Spider)	6.8	KFCSSSAECGEGSCCTGGSFNRHCQSLAENGTPCQQPNKYDHYSTGCPCKEGLVCSAINYCQKA	GCGAATTAATACGACTCACTATAGGGCTTAAGTATAAGGAGGAAAAAATATGAAATTTTGCAGCAGCAGCGCGGAATGCGGCGAAGGCAGCTGCTGCACCGGCGGCAGCTTTAACCGCCATTGCCAGAGCCTGGCGGAAAACGGCACCCCGTGCCAGCAGCCGAACAAATATGATCATTATAGCACCGGCTGCCCGTGCAAAGAAGGCCTGGTGTGCAGCGCGATTAACTATTGCCAGAAAGCGTAACTAGCATAACCCCTCTCTAAACGGAGGGGTTT
Cysteine-rich neurotoxins	U18-barytoxin-Tl1a	W4VRU3	Trittame loki (Spider)	7.5	HPNNHGALIPHHDKLPNGESCTRPGYSCSESSQCCTPVDGETFTYGCGRAWMEGSKICYICNRESSMC	GCGAATTAATACGACTCACTATAGGGCTTAAGTATAAGGAGGAAAAAATATGCATCCGAACAACCATGGCGCGCTGATTCCGCATCATGATAAACTGCCGAACGGCGAAAGCTGCACCCGCCCGGGCTATAGCTGCAGCGAAAGCAGCCAGTGCTGCACCCCGGTGGATGGCGAAACCTTTACCTATGGCTGCGGCCGCGCGTGGATGGAAGGCAGCAAAATTTGCTATATTTGCAACCGCGAAAGCAGCATGTGCTAACTAGCATAACCCCTCTCTAAACGGAGGGGTTT
Cysteine-rich neurotoxins	U1-barytoxin-Tl1a	W4VRV2	Trittame loki (Spider)	11.1	ATSEEISAAVGEIISQHQEDLERYAKVVERGEEPKKYIRCSKQLGESCYLNCECCGAAAVCEDYKYICKEKVSDNSVLNALGQAWNAVGNSISRYYCDAE	GCGAATTAATACGACTCACTATAGGGCTTAAGTATAAGGAGGAAAAAATATGGCGACCAGCGAAGAAATTAGCGCGGCGGTGGGCGAAATTATTAGCCAGCATCAGGAAGATCTGGAACGCTATGCGAAAGTGGTGGAACGCGGCGAAGAACCGAAAAAATATATTCGCTGCAGCAAACAGCTGGGCGAAAGCTGCTATCTGAACTGCGAATGCTGCGGCGCGGCGGCGGTGTGCGAAGATTATAAATATATTTGCAAAGAAAAAGTGAGCGATAACAGCGTGCTGAACGCGCTGGGCCAGGCGTGGAACGCGGTGGGCAACAGCATTAGCCGCTATTATTGCGATGCGGAATAACTAGCATAACCCCTCTCTAAACGGAGGGGTTT
Cysteine-rich neurotoxins	U1-oxotoxin-Ot1a	W0LQ84	Oxyopes takobius (Spider)	13.7	TYLSEQDVNEVSEFLEALDQANEAASEMVEAAETEEARDWECLPLHSSCENDCTCCENHHCHCPYKNVNKVVKVGTALAQAPSWVKIPKALLRCSCQRNDKEGKVNTCPKYGKVGKSKKGRKG	GCGAATTAATACGACTCACTATAGGGCTTAAGTATAAGGAGGAAAAAATATGACCTATCTGAGCGAACAGGATGTGAACGAAGTGAGCGAATTTCTGGAAGCGCTGGATCAGGCGAACGAAGCGGCGAGCGAAATGGTGGAAGCGGCGGAAACCGAAGAAGCGCGCGATTGGGAATGCCTGCCGCTGCATAGCAGCTGCGAAAACGATTGCACCTGCTGCGAAAACCATCATTGCCATTGCCCGTATAAAAACGTGAACAAAGTGGTGAAAGTGGGCACCGCGCTGGCGCAGGCGCCGAGCTGGGTGAAAATTCCGAAAGCGCTGCTGCGCTGCAGCTGCCAGCGCAACGATAAAGAAGGCAAAGTGAACACCTGCCCGAAATATGGCAAAGTGGGCAA…
Cysteine-rich neurotoxins	U1-pisautoxin-Dm1a	S5N3Q8	Dolomedes mizhoanus (Spider)	11.4	MKTLLVFISVLYLVHSFSLEVEDEALQLLEAEDTVDEEQRACIQRGQSCKSDCDCCADDWDQCNFWGTCVAGTASDCFDKKKNCKVKPKKCVVAGQNKRNQG	GCGAATTAATACGACTCACTATAGGGCTTAAGTATAAGGAGGAAAAAATATGATGAAAACCCTGCTGGTGTTTATTAGCGTGCTGTATCTGGTGCATAGCTTTAGCCTGGAAGTGGAAGATGAAGCGCTGCAGCTGCTGGAAGCGGAAGATACCGTGGATGAAGAACAGCGCGCGTGCATTCAGCGCGGCCAGAGCTGCAAAAGCGATTGCGATTGCTGCGCGGATGATTGGGATCAGTGCAACTTTTGGGGCACCTGCGTGGCGGGCACCGCGAGCGATTGCTTTGATAAAAAAAAAAACTGCAAAGTGAAACCGAAAAAATGCGTGGTGGCGGGCCAGAACAAACGCAACCAGGGCTAACTAGCATAACCCCTCTCTAAACGGAGGGGTTT
Cysteine-rich neurotoxins	U1-TRTX-Lp1b	P61506	Lasiodora parahybana (Spider)	5.7	FFECTLECDIKKEGKPCKPKGCKCNDKDNKDHKKCSGGWRCKLKLCLKF	GCGAATTAATACGACTCACTATAGGGCTTAAGTATAAGGAGGAAAAAATATGTTTTTTGAGTGTACCCTGGAATGCGACATCAAAAAAGAAGGTAAACCTTGCAAACCGAAAGGCTGCAAATGCAACGATAAAGATAACAAAGACCACAAGAAATGTAGCGGTGGTTGGCGTTGTAAACTGAAACTGTGTCTGAAATTTTAACTAGCATAACCCCTCTCTAAACGGAGGGGTTT
Protease inhibitor	Hirudin	P28509	Hirudo medicinalis (Leech)	7	VVYTDCTESGQNLCLCEDSNVCGQGNKCILGSNGEKNQCVTGEGTPKPQSHNDGDFEEIPEEYLQ	GCGAATTAATACGACTCACTATAGGGCTTAAGTATAAGGAGGAAAAAATATGGTGGTGTATACCGATTGCACCGAAAGCGGCCAGAACCTGTGCCTGTGCGAAGATAGCAACGTGTGCGGCCAGGGCAACAAATGCATTCTGGGCAGCAACGGCGAAAAAAACCAGTGCGTGACCGGCGAAGGCACCCCGAAACCGCAGAGCCATAACGATGGCGATTTTGAAGAAATTCCGGAAGAATATCTGCAGTAACTAGCATAACCCCTCTCTAAACGGAGGGGTTT
Antimicrobial peptide	Lycotoxin	B6DD06	Lycosa singoriensis (Spider)	4.8	VCIPLNGECSKSPNKCCDNINCDCYLRFEKGVQTGRPCFCTEKDVIFERDE	GCGAATTAATACGACTCACTATAGGGCTTAAGTATAAGGAGGAAAAAATATGGTTTGCATTCCGCTGAATGGTGAATGTAGCAAAAGCCCGAATAAATGCTGCGATAACATTAACTGTGATTGCTATCTGCGCTTTGAAAAAGGTGTTCAGACCGGTCGTCCGTGTTTTTGTACCGAAAAAGATGTGATCTTTGAACGCGACGAATAACTAGCATAACCCCTCTCTAAACGGAGGGGTTT
(Putative) Enzyme	Phospholipase D	A0A1L4BJ98	Hemiscorpius lepturus (Scorpion)	33	DSQEDKKRPIWNIGHMVNAVKQIEEFLDLGANALEADVTFDDNGNPKWTYHGTPCDCFRDCLRWEYVDEYLKRIRELTSPGSSKFRKGFILLMLDLKISKLSDNAKSKAGKEIADMIIKRLWSGSGEKAQLYIVLSFPYVNDIEFVRAFRERVKSKGFASEAEKRIGWDISGNEDLGKIRDAYQKLGITDNVWQSDGITNCLTRSHDRLAEAVCKRDSDKEWPSLKKVYYWTVDKQSSMKEALKVGVDGMITNDPDDLVAVLNEFSGTHRLANINDSPWQKIPRPKSNC	GCGAATTAATACGACTCACTATAGGGCTTAAGTATAAGGAGGAAAAAATATGGATAGCCAAGAGGATAAAAAACGTCCGATTTGGAATATTGGCCATATGGTTAATGCCGTGAAGCAGATTGAAGAATTTCTGGATCTGGGTGCAAATGCACTGGAAGCAGATGTTACCTTTGATGATAATGGTAATCCGAAATGGACCTATCATGGCACCCCGTGTGATTGTTTTCGTGATTGTCTGCGTTGGGAATATGTGGATGAATATCTGAAACGTATTCGCGAACTGACCAGTCCGGGTAGCAGCAAATTTCGTAAAGGTTTTATTCTGCTGATGCTGGACCTGAAAATTAGCAAACTGAGCGATAATGCAAAAAGCAAGGCAGGTAAAGAAATCGCCGATAT…
(Putative) Enzyme	Phospholipase D	Q8I914	Loxosceles laeta (Spider)	32.1	ADNRRPIWNLAHMVNAVAQIPDFLDLGANALEADVTFKGSVPTYTYHGTPCDFGRDCIRWEYFNVFLKTLREYTTPGNAKYRDGFILFVLDLKTGSLSNDQVRPAGENVAKELLQNYWNNGNNGGRAYVVLSLPDIGHYEFVRGFKEVLKKEGHEDLLEKVGYDFSGPYLPSLPTLDATHEAYKKAGVDGHIWLSDGLTNFSPLGDMARLKEAIKSRDSANGFINKIYYWSVDKVSTTKAALDVGVDGIMTNYPNVLIGVLKESGYNDKYRLATYDDNPWETFKN	GCGAATTAATACGACTCACTATAGGGCTTAAGTATAAGGAGGAAAAAATATGGCGGATAACCGCCGCCCGATTTGGAACCTGGCGCATATGGTGAACGCGGTGGCGCAGATTCCGGATTTTCTGGATCTGGGCGCGAACGCGCTGGAAGCGGATGTGACCTTTAAAGGCAGCGTGCCGACCTATACCTATCATGGCACCCCGTGCGATTTTGGCCGCGATTGCATTCGCTGGGAATATTTTAACGTGTTTCTGAAAACCCTGCGCGAATATACCACCCCGGGCAACGCGAAATATCGCGATGGCTTTATTCTGTTTGTGCTGGATCTGAAAACCGGCAGCCTGAGCAACGATCAGGTGCGCCCGGCGGGCGAAAACGTGGCGAAAGAACTGCTGCAGAA…
(Putative) Enzyme	Phospholipase D	Q1KY80	Loxosceles laeta (Spider)	32	ADNRRPIWNLAHMVNAVAQIPSFLDLGANALEADVTFKGSVPTYTYHGTPCDFGRDCIRWEYFNVFLKTLKEYTTPGNAKYRDGFILFVLDLKTGSLSNDQVRPAGENVAKELLQNYWNNGNNGGRAYVVLSLPDIGHYEFVRGFKEVLKKEGHEDLLEKVGYDFSGPYLPSLPTLDATHEAYKKAGVDGHIWLSDGLTNFSPLGDMARLKEAIKSRDSANGFINKIYYWSVDKVSTTKAALDVGVDGIMTNHPNVLIGVLKENGYNDKYRLATYDDNPWETFKN	GCGAATTAATACGACTCACTATAGGGCTTAAGTATAAGGAGGAAAAAATATGGCGGATAACCGCCGCCCGATTTGGAACCTGGCGCATATGGTGAACGCGGTGGCGCAGATTCCGAGCTTTCTGGATCTGGGCGCGAACGCGCTGGAAGCGGATGTGACCTTTAAAGGCAGCGTGCCGACCTATACCTATCATGGCACCCCGTGCGATTTTGGCCGCGATTGCATTCGCTGGGAATATTTTAACGTGTTTCTGAAAACCCTGAAAGAATATACCACCCCGGGCAACGCGAAATATCGCGATGGCTTTATTCTGTTTGTGCTGGATCTGAAAACCGGCAGCCTGAGCAACGATCAGGTGCGCCCGGCGGGCGAAAACGTGGCGAAAGAACTGCTGCAGAA…
(Putative) Enzyme	Phospholipase D	Q1KY79	Loxosceles laeta (Spider)	32.6	ADNRRPIWNLGHMVNAVKQIPTFLNDGANAIEADITFKGAVPTYSYHGTPCDFGRDCIRWEYFDVFLRTLREYTTPGNSKYREKFILFVLDLKTGSLNNHEVRKAGENVAKGLLENYWNNGNNGGRAYVVLSLPDIAHYEFIRTFKEVLKTAGHENLLDKVGYDLSGPYWPSLPSLDSVHEAFKKAGVDGHVWLSDGLTNWAKLGDMARLKEIIKSRDSENGFISKVYYWSVDKYSTTRTALDVGVDGIMTNYPYVIIDVLNENGYKDKYRLATYDDNPWETFKN	GCGAATTAATACGACTCACTATAGGGCTTAAGTATAAGGAGGAAAAAATATGGCGGATAACCGCCGCCCGATTTGGAACCTGGGCCATATGGTGAACGCGGTGAAACAGATTCCGACCTTTCTGAACGATGGCGCGAACGCGATTGAAGCGGATATTACCTTTAAAGGCGCGGTGCCGACCTATAGCTATCATGGCACCCCGTGCGATTTTGGCCGCGATTGCATTCGCTGGGAATATTTTGATGTGTTTCTGCGCACCCTGCGCGAATATACCACCCCGGGCAACAGCAAATATCGCGAAAAATTTATTCTGTTTGTGCTGGATCTGAAAACCGGCAGCCTGAACAACCATGAAGTGCGCAAAGCGGGCGAAAACGTGGCGAAAGGCCTGCTGGAAAA…
(Putative) Enzyme	Phospholipase D	C0JB23	Loxosceles laeta (Spider)	31.5	WIMGHMVNKIEQINEFLDLGANSIEVDITFDNLGYAEYTYHGFPCDCKRWCTNQENVKEYLNALSDITTPGNPKFRKELTLVVFDLKTGGIDANRMYEGGKDFAGKILFDYWKGSENAGRAYIIISVPSIDHYKFMKGFRERFDGSAFKDLLLEKDGWDFSGNDDLDATRTAYQNAGIEALNHIWQSDGITNCIPRGLGRVNKAVSNRDSPDAFINKVYVWTVEKYSSVKDALNADVDGIMTNHPNVINGVLKEDEFKDRFKLATYGDNPWTKFKR	GCGAATTAATACGACTCACTATAGGGCTTAAGTATAAGGAGGAAAAAATATGTGGATTATGGGCCATATGGTGAACAAAATTGAACAGATTAACGAATTTCTGGATCTGGGCGCGAACAGCATTGAAGTGGATATTACCTTTGATAACCTGGGCTATGCGGAATATACCTATCATGGCTTTCCGTGCGATTGCAAACGCTGGTGCACCAACCAGGAAAACGTGAAAGAATATCTGAACGCGCTGAGCGATATTACCACCCCGGGCAACCCGAAATTTCGCAAAGAACTGACCCTGGTGGTGTTTGATCTGAAAACCGGCGGCATTGATGCGAACCGCATGTATGAAGGCGGCAAAGATTTTGCGGGCAAAATTCTGTTTGATTATTGGAAAGGCAGCGA…
(Putative) Enzyme	Phospholipase D	Q8I912	Loxosceles laeta (Spider)	31.7	ADSRKPIWDIAHMVNDLDLVDEYLGDGANALEADLAFTSDGTADEMYHGVPCDCFRSCTRSEKFSTYMDYIRRITTPGSSNFRPQMLLLIIDLKLKGIEPNVAYAAGKSTAKKLLSSYWQDGKSGARAYIVLSLETITRQDFISGFKDAIDASGHTELYEKIGWDFSGNEDLGEIRRIYQKYGIDDHIWQGDGITNCWVRDDDRLKEAIKKKNDPNYKYTKKVYTWSIDKNASIRNALRLGVDAIMTNYPEDVKDILQESEFSGYLRMATYDDNPWVK	GCGAATTAATACGACTCACTATAGGGCTTAAGTATAAGGAGGAAAAAATATGGCAGATAGCCGTAAACCGATTTGGGATATTGCACATATGGTGAATGATCTGGATCTGGTGGATGAATATTTAGGTGATGGTGCAAATGCACTGGAAGCAGATCTGGCATTTACCAGTGATGGCACCGCAGATGAAATGTATCATGGTGTTCCGTGTGATTGTTTTCGTAGCTGTACCCGTAGCGAAAAATTCAGCACCTATATGGATTATATTCGTCGCATTACCACACCGGGTAGCAGCAATTTTCGTCCGCAGATGCTGCTGCTGATTATTGATCTGAAACTGAAAGGCATTGAACCGAATGTTGCATATGCCGCAGGTAAAAGCACCGCAAAAAAACTGCTGAG…
(Putative) Enzyme	CAP	Lüddecke et al., 2020	Argiope bruennichi (Spider)	45.3	SQRCPARYIRFTPQHTYCLSPNPTCQVKRKGVSEQDKQLILRLHNQFRSKVAMGNEDRSIGGALPQAADMMEMVWDDELAAVAQKWTENCEWGHDCGECKAVENFAVGQNLAIQNWSPCYGPGCQEPSNEPDWTWAITALYDEVVDYRVNWLDSFTKHPGPKTGHFTQLVWSKSWRIGCGYSYYKQAGGFHLYYACNYGPGGNVEGEPVYKTGLPCSSCPTNTQCSPSSRFAKGFPGLCRMEDASKAPVYPERNRRLLFLCDFTSPESNCAAEITGSLNWEKVFSVGGNYNSIILNGGRSTTVTFKNPITPHQGAFCLIVNFRKGPLDASRSDESSFKANFKMDYAVAPPMELNPRSTTFKQFNIDLGWGIKTTLGFTSPSQEELHNTFWTSEKSWLST…	GCGAATTAATACGACTCACTATAGGGCTTAAGTATAAGGAGGAAAAAATATGAGCCAGCGCTGCCCGGCGCGCTATATTCGCTTTACCCCGCAGCATACCTATTGCCTGAGCCCGAACCCGACCTGCCAGGTGAAACGCAAAGGCGTGAGCGAACAGGATAAACAGCTGATTCTGCGCCTGCATAACCAGTTTCGCAGCAAAGTGGCGATGGGCAACGAAGATCGCAGCATTGGCGGCGCGCTGCCGCAGGCGGCGGATATGATGGAAATGGTGTGGGATGATGAACTGGCGGCGGTGGCGCAGAAATGGACCGAAAACTGCGAATGGGGCCATGATTGCGGCGAATGCAAAGCGGTGGAAAACTTTGCGGTGGGCCAGAACCTGGCGATTCAGAACTG…
Three-finger toxin (3Ftx)	Long neurotoxin 1	P34074	Naja annulata (Snake)	7.8	IRCFITPRVSSQACPDGHVCYTKTWCDNFCGINGKRVDLGCAATCPTVKPGVDIKCCSTDNCNPFPTRKRP	GCGAATTAATACGACTCACTATAGGGCTTAAGTATAAGGAGGAAAAAATATGATTCGCTGCTTTATTACCCCGCGCGTGAGCAGCCAGGCGTGCCCGGATGGCCATGTGTGCTATACCAAAACCTGGTGCGATAACTTTTGCGGCATTAACGGCAAACGCGTGGATCTGGGCTGCGCGGCGACCTGCCCGACCGTGAAACCGGGCGTGGATATTAAATGCTGCAGCACCGATAACTGCAACCCGTTTCCGACCCGCAAACGCCCGTAACTAGCATAACCCCTCTCTAAACGGAGGGGTTT
Three-finger toxin (3Ftx)	Delta-elapitoxin-Cb1a	P0DL82	Calliophis bivirgatus (Snake)	6.7	LECYDTIFKWHTMTCPEGQNLCFYYFTWRIFLVRGCTATCPVGYSHTHCCDTDKCNN	GCGAATTAATACGACTCACTATAGGGCTTAAGTATAAGGAGGAAAAAATATGCTGGAATGCTATGATACCATTTTTAAATGGCATACCATGACCTGCCCGGAAGGCCAGAACCTGTGCTTTTATTATTTTACCTGGCGCATTTTTCTGGTGCGCGGCTGCACCGCGACCTGCCCGGTGGGCTATAGCCATACCCATTGCTGCGATACCGATAAATGCAACAACTAACTAGCATAACCCCTCTCTAAACGGAGGGGTTT
Three-finger toxin (3Ftx)	Scutelatoxin	Q4VRI0	Oxyuranus s. scutellatus (Snake)	6.6	LTCYMNPSGTMVCKEHETMCYQLIVWTFQYRVLYLKGCTSSCPEGNNRACCSTGLCNN	GCGAATTAATACGACTCACTATAGGGCTTAAGTATAAGGAGGAAAAAATATGCTGACCTGCTATATGAACCCGAGCGGCACCATGGTGTGCAAAGAACATGAAACCATGTGCTATCAGCTGATTGTGTGGACCTTTCAGTATCGCGTGCTGTATCTGAAAGGCTGCACCAGCAGCTGCCCGGAAGGCAACAACCGCGCGTGCTGCAGCACCGGCCTGTGCAACAACTAACTAGCATAACCCCTCTCTAAACGGAGGGGTTT
Three-finger toxin (3Ftx)	Cytotoxin 1	P01455	Naja annulifera (Snake)	6.7	LKCHKLVPPVWKTCPEGKNLCYKMFMVSTSTVPVKRGCIDVCPKNSALVKYVCCSTDKCN	GCGAATTAATACGACTCACTATAGGGCTTAAGTATAAGGAGGAAAAAATATGCTGAAATGCCATAAACTGGTTCCGCCTGTTTGGAAAACCTGTCCGGAAGGTAAAAATCTGTGCTACAAAATGTTTATGGTTAGCACCAGCACCGTTCCGGTTAAACGTGGTTGTATTGATGTTTGTCCGAAAAATAGCGCACTGGTGAAATATGTTTGTTGCAGCACCGATAAATGCAATTAACTAGCATAACCCCTCTCTAAACGGAGGGGTTT
Three-finger toxin (3Ftx)	Cytotoxin sagitoxin	P83345	Naja sagittifera (Snake)	6.8	LKCNKLVPLAYKTCPAGKNLCYKMYMVANKKVPVKRGCIDVCPKKSLLVKYECCNTDRCN	GCGAATTAATACGACTCACTATAGGGCTTAAGTATAAGGAGGAAAAAATATGCTGAAATGCAACAAACTGGTGCCGCTGGCGTATAAAACCTGCCCGGCGGGCAAAAACCTGTGCTATAAAATGTATATGGTGGCGAACAAAAAAGTGCCGGTGAAACGCGGCTGCATTGATGTGTGCCCGAAAAAAAGCCTGCTGGTGAAATATGAATGCTGCAACACCGATCGCTGCAACTAACTAGCATAACCCCTCTCTAAACGGAGGGGTTT
Others	Pimplin	Q8WPC8	Pimpla hypochondriaca (Wasp)	13.1	REKEVPEMEAADDAVSARVEREAKRKPPRPNPKPKPIPSPNPKPKPDPSPNPKPKPNPSPNPKPQPKPRPPPSDHPKVKAFLKGAKNVVRDLAQEVATTVIVEEITKLLAANGQPVSCSAE	GCGAATTAATACGACTCACTATAGGGCTTAAGTATAAGGAGGAAAAAATATGCGTGAAAAAGAAGTTCCGGAAATGGAAGCAGCAGATGATGCAGTTAGCGCACGTGTTGAACGTGAAGCAAAACGTAAACCGCCTCGTCCGAATCCGAAACCTAAACCGATTCCGTCACCTAATCCAAAACCGAAACCTGATCCGAGTCCTAATCCGAAGCCGAAGCCAAATCCTTCACCGAATCCTAAGCCGCAGCCTAAACCGCGTCCGCCTCCGAGCGATCATCCGAAAGTTAAAGCATTTCTGAAAGGTGCCAAAAATGTTGTTCGTGATCTGGCACAAGAAGTTGCAACCACCGTTATTGTTGAAGAAATTACCAAACTGCTGGCAGCAAATGGTCAGCCGGT…
Others	Ryncolin-1	D8VNS7	Cerberus rynchops (Snake)	36.4	EVSNYGTGGTQDTEPTCRTEHQCTRDKIILQSQPGIPGIPGVPGTNGSEGLKGDPGPQGPPGIRGPDGIRGEAGPKGDKGDQGDKGDKGDKGDKGEDCNLDGCLPTEVRNCQDLLEHGEILNGWYTIYPTKENPMVVFCDMETDGGGWLVFQRRQDGSVDFYLDWESYKKGFGKQESEFWLGNDKIHLLTSSGTQQLRIDLEDFEGSRTFAKYSSFSIGDENEKYRLIVGSYLDGSMNDSFRIHNGHSFSTKDRDNDTNKGNCAMMYKGAWWYFHCHHANLNGLYYKGKHANYADGINWRSGKGYYYSYKYADMKIRPQQSETTVS	GCGAATTAATACGACTCACTATAGGGCTTAAGTATAAGGAGGAAAAAATATGGAAGTGAGCAACTATGGCACCGGCGGCACCCAGGATACCGAACCGACCTGCCGCACCGAACATCAGTGCACCCGCGATAAAATTATTCTGCAGAGCCAGCCGGGCATTCCGGGCATTCCGGGCGTGCCGGGCACCAACGGCAGCGAAGGCCTGAAAGGCGATCCGGGCCCGCAGGGCCCGCCGGGCATTCGCGGCCCGGATGGCATTCGCGGCGAAGCGGGCCCGAAAGGCGATAAAGGCGATCAGGGCGATAAAGGCGATAAAGGCGATAAAGGCGATAAAGGCGAAGATTGCAACCTGGATGGCTGCCTGCCGACCGAAGTGCGCAACTGCCAGGATCTGCTGGA…
Others	Ryncolin-2	D8VNS8	Cerberus rynchops (Snake)	36.6	EVSNYGTRGAQDTEPTCRTEHQCTRDKIILQSQPGIPGIPGVPGINGSEGLKGDPGPQGLPGETGFDGIPGVAGPKGDKGDQGDKGDKGDKGDKGDACILDDCPPTDVEVRNCQDLLEHGEILNGWYTIYPTKENPMVVFCDMETDGGGWLVFQRRQDGSVDFYLDWESYKKGFGKQESEFWLGNDKIHLLTSSGTQQLRIDLEDFEGSRTFAKYSSFSIGDENEKYRLIVGSYLDGSMNDSFRIHNGHSFSTKDRDNDTNKGNCAMMYKGAWWYFHCHHANLNGLYYKGKHANYADGINWRSGKGYYYSYKYADMKIRPQQSETTVS	GCGAATTAATACGACTCACTATAGGGCTTAAGTATAAGGAGGAAAAAATATGGAAGTGAGCAACTATGGCACCCGCGGCGCGCAGGATACCGAACCGACCTGCCGCACCGAACATCAGTGCACCCGCGATAAAATTATTCTGCAGAGCCAGCCGGGCATTCCGGGCATTCCGGGCGTGCCGGGCATTAACGGCAGCGAAGGCCTGAAAGGCGATCCGGGCCCGCAGGGCCTGCCGGGCGAAACCGGCTTTGATGGCATTCCGGGCGTGGCGGGCCCGAAAGGCGATAAAGGCGATCAGGGCGATAAAGGCGATAAAGGCGATAAAGGCGATAAAGGCGATGCGTGCATTCTGGATGATTGCCCGCCGACCGATGTGGAAGTGCGCAACTGCCAGGATCT…
Others	Ryncolin-3	D8VNS9	Cerberus rynchops (Snake)	36.4	DVSNYGTGGTQDTEPTCCTEHQCISDKIILQGQPGIPGIPGVPGINGSEGLKGDPGPQGLPGETGFDGIPGVAGPKGDKGDQGDKGDKGDKGDKGDACILDDCPPTDVEVRNCQDLLEHGEILNGWYTIYPTKENPMVVFCDMETDGGGWLVFQRRQDGSVDFYLDWESYKKGFGKQESEFWLGNDKIHLLTSSGTQQLRIDLEDFEGSRTFAKYSSFSIGDENEKYRLIVGSYLDGSMNDSFRIHNGHSFSTKDRDNDTNKGNCAMMYKGAWWYFHCHHANLNGLYYKGKHANYADGINWRSGKGYYYSYKYADMKIRPQQSETTVS	GCGAATTAATACGACTCACTATAGGGCTTAAGTATAAGGAGGAAAAAATATGGATGTGAGCAATTATGGCACCGGTGGCACCCAGGATACCGAACCGACCTGTTGTACCGAACATCAGTGTATTAGCGATAAAATCATTCTGCAGGGTCAGCCTGGTATTCCGGGTATTCCAGGTGTTCCTGGTATTAATGGTAGCGAAGGTCTGAAAGGTGATCCGGGTCCGCAGGGTCTGCCAGGTGAAACCGGCTTTGATGGCATTCCGGGTGTTGCCGGTCCGAAAGGCGATAAAGGTGACCAGGGTGATAAGGGTGACAAAGGCGACAAGGGCGATAAAGGCGACGCATGTATTCTGGATGATTGTCCGCCTACCGATGTTGAAGTTCGTAATTGTCAGGATCT…
Others	Ryncolin-4	D8VNT0	Cerberus rynchops (Snake)	36.2	EVSNYGTRGAQDTEPTCRTEHQCTRDKIILQSQPGIPGIPGVPGTNGSEGLKGDPGPQGPPGIRGPDGIRGEAGPKGDKGDQGDKGDKGDKGDKGEDCNLDDCLPTEVRNCQDLLERGETLNGWYKIYPTEEVSMLVFCDMSTDGGGWLVFQRRQDGSVNFYREWESYKKGFGRQGSEFWLGNDKIHLLTNSGTQQLRIDLADFENIHTFATYSSFSIGNETEKYKLTLGSHLDGNMGDSLTLQNGRSFSTKDRDNDVSHIHCAVNFKGAWWYRKCHESNLNGLYHKGKHATYANGINWLTGKGYHYSYKYADMKIRPQKSETTVS	GCGAATTAATACGACTCACTATAGGGCTTAAGTATAAGGAGGAAAAAATATGGAAGTGAGCAATTATGGCACCCGTGGTGCACAGGATACCGAACCGACCTGTCGTACCGAACATCAGTGTACCCGTGATAAAATCATTCTGCAGAGCCAGCCTGGTATTCCGGGTATTCCAGGTGTTCCGGGTACAAATGGTAGCGAAGGTCTGAAAGGTGATCCGGGTCCGCAGGGTCCGCCAGGTATTCGTGGTCCGGATGGTATTCGCGGTGAAGCAGGTCCGAAAGGCGATAAAGGTGACCAGGGTGATAAGGGTGACAAAGGCGACAAGGGCGATAAAGGCGAAGATTGTAATCTGGATGATTGTCTGCCGACCGAAGTTCGTAATTGTCAGGATCTGCTGGA…
